# Supplementary material for: Novel aspects of grapevine response to phytoplasma infection investigated by a proteomic and phospho-proteomic approach with data integration into functional networks
Source: BMC Genomics. 2013 Jan 17;14:38. doi: 10.1186/1471-2164-14-38 (PMC3564869; doi:10.1186/1471-2164-14-38)
Supplement: Additional file 1 — Detailed list of the differentially expressed proteins. The following parameters are reported for each spot: sequence of the matched peptides, normalized volume values (PPM) and coefficient of variation, statistical significance. Sheet 1: healthy/infected Sypro® Ruby staining (total proteins); sheet 2: healthy/recovered Sypro® Ruby staining; sheet 3: healthy-infected ProQ Diamond staining (phosphoproteins); sheet 4: healthy-recovered ProQ Diamond staining. [file 1471-2164-14-38-S1.xls]

## Sheet: Sheet1
Additional File 1: Additional File 1.XLS - Detailed list of the differentially expressed spots. The following parameters are reported for each spot: sequence of the matched peptides, normalized volume values (PPM) and coefficient of variation, statistical significance.
Sheet 1: healthy/infected Sypro® Ruby staining (total proteins)
Spot no.	Peptides	Peptide sequence	Peptide mass	Sequence	Score	Theoretical/	experimental	Norm. Quantity	Norm.	Norm. Quantity	Norm.	p value	identification	identification
	matched			coverage (%)		Mr (kDa)	pI	Healthy	C.V.	Infected	C.V.		GenBank	description
205	2	R.GISCTADIVGECPAALK.T	1760.8437	18	184	20.9/23.8	4.5/4.4	515.4	90.8	3611.6	58.6	0.0023	gi|225426793	thaumatin-like protein
		R.GISCTADIVGECPAALK.T	2158.7626
306	5	R.FLFCAEAIFK.S	1245.6	11	362	59.1/25.3	6.2/6.8	24885	55.6	11378	54.9	0.0364	gi|91984000	ribulose-1,5-bisphosphate carboxylase/oxygenase large subunit
		R.DNGLLLHIHR.A	1187.64
		R.EITLGFVDLLR.D	1275.72
		R.VALEACVKAR.N	1116.56
		K.WSPELAAACEVWK.E	1546.73
405	5	R.FLFCAEAIFK.S	1245.62	11	362	59.1/25.3	6.2/6.8	16320.6	43.9	6823	20.8	0.0052	gi|91984000	ribulose-1,5-bisphosphate carboxylase/oxygenase large subunit
		R.DNGLLLHIHR.A	1187.65
		R.EITLGFVDLLR.D	1275.74
		R.VALEACVKAR.N	1116.57
		K.WSPELAAACEVK.E	1546.75
1105	2	K.VVDIVDTFR.L	1062.5710	14	162	19.1/19.6	4.5/4.4	155.3	122.3	838.8	27.8	0.0234	gi|225432248	Translationally-controlled tumor protein, putative
		K.DGATDPTFLYFGHGLK.E	1737.8363
1201	2	K.YYDNGYSAAIK.S	1263.5771	11	126	31.2/29.9	4.7/4.6	1150.2	82.9	2363.2	35.3	0.0156	gi|225454408	acidic endochitinase
		K.VLLSLGGAGGSPFLTSAEDAR.Q	2017.0480
1212	2	K.TTGGCNNPCTVFK.T	1454.6283	15	201	24.8/24.2	4.5/4.5	92.5	68.3	3019.9	70.5	0.0076	gi|1839046	osmotin-like protein
		K.TDEYCCNSGSCNATTYSEFFK.T	2539.96
1401	3	K.FEIIESFK.S	1084.55	9	217	33.8/34.2	5.7/6.7	987.6	16.1	2512.4	34.2	0.0006	gi|76559894	isoflavone reductase-like protein 5
		SGHPTFALVR.E	1012.48
		R.FFPSEFGNDVDR.V	1429.63
1408	4	R.ALWFSPPR.I	1495.77	11	161	46.7/45.3	8.4/6.6	203.2	64.4	514.1	67.9	0.031	gi|225424904	putative metal hydrolase
		R.ICYDHLAFR.T	1194.56
		R.NVLGSMETVYLNR.N	973.488
		R.ISHTDTGTGVHGPLPR.I	1644.87
1505	3	R.VPDGFDYELYNR.N	1487.7	15	257	41.2/47.1	6.2/6.5	482.8	42.1	1338.1	31.1	0.0004	gi|225456550	UDP-arabinopyranose mutase 1
		K.NLLAPSTPFFFNTLYDPYR.D	2276.15
		K.LADAMVTWIEAWDELNPSGASAEVR.N	2731.23
1615	2	R.EEQDAYAIHSFER.G	1593.76	9	108	39.2/42.8	5.6/6.3	314.6	59.1	1108	45	0.0049	gi|225447510	probable acetyl-CoA acetyltransferase, cytosolic 2
		R.GIAAQDGGAFAWEIVPVEVSGGR.G	2285.2
1810	6	R.SVLIQTEPR.T	1042.58	13	457	61.5/65.1	5.9/6.4	185	50.8	856.4	83	0.0299	gi|147782269	putative oxalyl-CoA decarboxylase, 2-hydroxyacyl-CoA lyase 1
		R.HAERPLIVFGK.G	1266.74
		K.DVVPFNFLTPMR.I	1435.74
		K.DVVPFNFLTPMR.I oxidation	1451.75
		K.GLLPDAHELAATAAR.S	1505.82
		R.KPAVINVTIDPYAGAESGR.M	1957.05
1909	3	K.QVEIPFKPAR.V	1184.65	13	95	110.5/109.3	6.6/6.4	160.1	15.3	382.3	50.4	0	gi|225460961	aconitate hydratase 2, mitochondrial
		K.FYSLPALNDPR.I	1292.65
		K.AGEDADTLGLTGHER	1634.23
2103	4	M.GVFTYEQEITSSVPPAK.M	1852.91	33	304	17.3/17.6	5.9/5.8	1175.3	32.1	4175.3	42.1	0.0008	gi|163914213	pathogenesis-related protein 10
		K.CVEVIQGDGGPGTIK.K	1529.75
		K.IHFGEGHK.F	924.402
		K.AIEAYVLAHPDAY.	1432.69
2105	2	K.IHFGEGHK.F	924.416	13	137	17.3/17.6	5.9/5.8	1513.5	37.9	3351.7	36	0.0034	gi|147866290	thylakoid lumen 18.3 kDa protein
		K.AIEAYVLAHPDAY.	1432.71
2407	2	K.AHGGVSVFGGVGER.T	1327.6633	5	122	52.7/41.2	5.1/5.0	707	46.1	309.5	69.6	0.0086	gi|91983999	ATP synthase CF1 beta subunit, chloroplast
		R.IVGEEHYETAQR.V	1430.6790
2503	3	K.GLAFDTSDDQQDIVR.G	1678.7799	11	338	48.2/42.4	5.5/5.4	3114.6	50.1	1218.7	32.3	0.002	gi|225449432	ribulose bisphosphate carboxylase/oxygenase activase
		K.LVDTFPGQSIDFFGALR.A	1881.9625
		R.VPVIVTGNDFSTLYAPLIR.D	2074.1463
2507	2	R.IGVCTGIFR.T	1021.5379	9	268	48.2/46.7	5.5/5.6	1326.6	46.32	500.9	28.9	0.0032	gi|225449432	ribulose bisphosphate carboxylase/oxygenase activase
		K.GLAFDTSDDQQDIVR.G	1678.7799
		K.LVDTFPGQSIDFFGALR.A	1881.9625
2602	7	K.YFDLGLPHR.D	1117.56	19	296	46.6/49.2	5.9/6.0	356.6	35	899.5	50.9	0.0106	gi|225466253	isocitrate dehydrogenase [NADP]
		R.NILNGTVFR.E	1033.55
		R.LVPSWTKPICIGR.H	1526.86
		R.HAFGDQYR.A	993.426
		K.DIFQEVYETQWK.S	1585.76
		K.YEAAGIWYEHR.L	1394.66
		K.GGETSTNSIASIFAWSR.G	1783.88
2607	6	R.GNPTVEVDVTLSDGTFAR.A	1877.91	17	483	47.7/55.3	6.0/6.1	432.7	44.8	1282.3	32.9	0.0004	gi|225455555	enolase
		R.AAVPSGASTGIYEALELR.D	1804.92
		K.LAMQEFMILPLGASSFK.E	1914.96
		K.VVIGMDVAASEFYDNK.D	1757.82
		R.AGWGVMASHR.S	1071.47
		R.AGWGVMASHR.S	1087.46
2611	8	K.GQTPLFPR.I	955.521	22	561	41.7/42.9	5.8/6.1	119.7	47.9	1003.6	27.6	0	gi|7264740	alcohol dehydrogenase 6
		K.GSSVAIFGLGAVGLAAAEGAR.I	1874.04
		K.FGVTEFLNPK.D	1151.62
		K.THPVNLLNER.T	1192.66
		K.GTFFGNYKPR.S	1186.62
		K.FITHEVPFAEINK.A	1544.83
		K.AFEYMLSGDGLR.C	1358.67
		K.AFEYMLSGDGLR.C oxidation	1374.66
2701	2	R.GNPTVEVDVTLSDGTFAR.A	1803.93	8	247	47.7/56.4	6.0/6.4	301.1	78.2	1090.7	45.1	0.0024	gi|225455555	enolase
		R.AAVPSGASTGIYEALELR.D	1876.91
2708	8	K.IVIVGVFPK.F	970.6216	12	258	55.9/55.1	4.9/5.0	65.6	28.7	173.8	62.9	0.002	gi|225459587	protein disulfide-isomerase
		K.ELASEFEIR.G	1092.5451
		K.YHEVAEQYK.G	1165.5404
		K.SASGNISQYEGDR.S	1382.6062
2903	6	K.FYSLPALNDPR.I	1292.65	6	251	110.6/106.4	6.6/6.4	660.2	28.1	1542.3	46	0.008	gi|225460961	aconitate hydratase 2, mitochondrial
		K.QVEIPFKPAR.V	1184.65
		K.FVEFYGEGMGELSLADR.A	1919.89
		R.MFVDYNEPQVER.F	1526.7
		K.FSFHGQPAELK.H	1260.61
		K.LYVFDAAMR.Y	1085.52
2904	6	K.FYSLPALNDPR.I	1292.64	6	172	110.6/106.4	6.6/6.3	337.7	71.8	905.8	61.3	0.0473	gi|225460961	aconitate hydratase 2, mitochondrial
		K.QVEIPFKPAR.V	1184.66
		K.FVEFYGEGMGELSLADR.A	1919.88
		R.MFVDYNEPQVER.F	1526.69
		R.MFVDYNEPQVER.F	1542.69
		K.ADGHDTIVLAGAEYGSGSSR.D	1962.9
3208	3	R.EFPGQVLR.Y	944.5080	12	221	27.9/25.4	5.8/7.3	1048.4	50.6	495	40.5	0.03	gi|225446775	oxygen-evolving enhancer protein 2 23-kDa polypeptide of photosystem II
		K.HQLITAAVADGK.L	1222.6670
		K.SITDYGSPEEFLSK.V	1571.74
3304	6	K.TANEVIIVIEAYR.T	1490.83	22	320	27.3/28.1	5.6/6.2	144	52.1	335.5	51	0.0207	gi|147805616	Stem-specific protein aluminum-induced protein
		R.DRGPYPADQVVR.D	1372.69
		R.GPYPADQVVR.D	1101.54
		K.FAFVLYDSSNR.T	1318.64
		K.GCFFTTSGGLR.S	1202.55
		R.SFEHPLNELR.A	1241.62
3601	3	K.ILSVLSLGLGLEEGR.L	1555.94	15	286	40.4/40.1	5.6/5.4	70.1	15.2	645.3	60.3	0	gi|157838576	anthocyanidin synthase
		K.IILKPLPETVSETEPPLFPPR.T	2373.38
		K.EYIRPQEELTSIGNVFEEEK.K	2410.21
3605	2	R.AAVPSGASTGIYEALELR.D	1805.14	8	155	47.7/46.8	6.0/6.2	63.1	20.2	448.7	27.1	0	gi|225455555	enolase
		R.GNPTVEVDVTLSDGTFAR.A	1877.13
4004	2	R.FRLPENAR.T	1001.5406	10	50	18.1/17.5	5.5/5.7	54.2	89.7	769.5	74	0.0013	gi|147785904	Molecular chaperone (small heat shock protein) crystallin alpha, hsp20
		K.ETPEAHVFK.T	1056.5240
4509	3	K.IIAEYIWIGGSGIDLR.S	1775.95	10	262	48.1/49.0	7.1/6.2	1341.2	48.4	331.7	63.8	0.0081	gi|147784260	glutamine synthetase leaf isozyme, chloroplastic
		R.HEVHISAYGEGNER.R	1597.72
		K.HETASIDTFSWGVANR.G	1790.83
4703	6	R.ADEISNIIR.E	1029.5454	14	515	55.4/60.2	5.3/5.1	2339.3	55.6	848	45.8	0.0065	gi|91983977	ATP synthase CF1 alpha subunit, chloroplast
		R.LIESPAPGIISR.R	1251.7187
		R.HTLIIYDDLSK.Q	1316.6976
		K.IAQIPVSEAYLGR.V	1415.7772
		K.ASSVAQVVTTFQER.G	1521.7787
		K.IVNTGTVLQVGDGIAR.I	1611.8944
5102	2	K.VLDVYEAR.L	963.5025	9	117	23.8/20.1	6.1/5.9	1938.4	21.3	4717.3	46.8	0.0076	gi|118406886	glutathione S-transferase, chloroplastic
		K.GLEFEFVTIDMK.A	1443.6956
5104	6	R.SVLIQTEPR.T	1042.58	16	168	16.9/17.2	5.1/5.4	2159.5	98.1	382.8	95	0.0371	gi|297737681	MLP-LIKE PROTEIN 28
		R.HAERPLAVFGK.G	1265.73
		K.DVVPFNFLTPMR.I	1434.74
		K.DVVPFNFLTPMR.I	1450.74
		K.GLLPDAHELAATAAR.S	1504.81
		R.KPAVINVTIDPYAGAESGR.M	1957.04
5202	5	R.FTNEIGIPYSR.Q	1296.65	26	450	25.4/25.5	5.8/5.7	328.2	35.3	2807.1	43.5	0.0002	gi|147784683	Plant Basic Secretory Protein
		K.ANYAPSHWVQPGQGNR.W	1781.85
		R.WDQGYDVTAR.F	1210.54
		R.FLDYCNSLR.N	1187.53
		R.SGYSADFFVELLGK.T	1531.76
5510	5	K.APLLIGCDVR.N	1112.6012	21	499	40.1/41.3	5.6/6.0	300.6	50.1	729	70.1	0.0009	gi|147810287	glycosyl hydrolase family 31 enzyme, alpha-galactosidase
		K.TFASWGIDYLK.Y	1299.65
		R.SEGDQEIWAGPLSDYR.V	1821.8169
		R.SEGDQEIWAGPLSDYR.V	2128.9524
		R.YSVTANWDDIGLPAGTVVEAR.D	2233.1015
6007	2	R.DVIFSDNGSVTVVYR.V	1669.8312	10	172	29.6/16.2	7.8/6.5	37.6	20.1	233.4	46.8	0.004	gi|359473856	SNF1-related protein kinase (SnRK1), putative
		K.HEDSLPIPWYHANR.M	1733.8274
6008	3	K.TLGEWAGLCK.I	1133.5539	30	178	15.3/16.2	5.8/6.5	446.3	63.2	1250.6	53.8	0.0082	gi|225465502	isoform 2 40S ribosomal protein S12
		K.ALCADHNVSLITVPSAK.T	1794.9298
		K.DFGEETEAMNVVQQQVK.S	1966.8942
6308	2	K.IFPGVVHGWSVR.Y	1353.7	10	182	26.3/26.5	5.2/5.1	63.2	16.5	436.4	42.3	0	gi|225436938	endo-1,3;1,4-beta-D-glucanase
		K.SDYIQSAVLLHPSR.V	1585.97
7003	4	R.FGLGLYLYHEE.-	1339.6448	20	330	29.6/16.2	7.8/6.9	728.9	45.3	1625.2	55.2	0.0005	gi|359473856	SNF1-related protein kinase (SnRK1), putative
		R.DVIFSDNGSVTVVYR.V	1669.8312
		R.MLSFYAPGWCGEIR.D	1701.7643
		K.HEDSLPIPWYHANR.M	1733.8274
7403	2	K.IVVSESGWPSEGGTAATVDNAR.T	2203.09	9	98	36.7/33.5	5.2/5.1	162	49	723	49.8	0.0032	gi|225436563	similar to beta-1,3-glucanase
		K.HFGLFTPSQESK.Y	1377.7
7414	3	K.IHYETTGPEIWK.G	1473.76	10	130	34.3/34.1	4.9/5.9	51	58	603.3	69	0.005	gi|147835129	Cystathionine beta-synthase (CBS) and Cysteine synthase-like protein
		K.LITVIFPSFGER.Y	1378.8
		R.YLSSVLFDSIR.D	1299.72
7504	6	K.GLAFDTSDDQQDIVR.G	1679.82	15	163	48.2/47.5	5.5/5.2	2195.5	24.1	668.5	35.2	0.0013	gi|225449432	ribulose bisphosphate carboxylase/oxygenase activase
		K.MCCLGINDLDAGAGR.L	1712.78
		R.VPVIVTGNDFSTLYAPLIR.D	2075.17
		K.FYWAPTR.E	940.454
		R.IGVCTGIFR.T	1022.54
		K.LVDTFPGQSIDFFGALR.A	1882.99
7611	2	R.FEELNMDLFR.K	1312.64	2	47	71.5/44.4	5.2/5.1	150.6	29	760.4	74.1	0.0192	gi|225434984	similar to HSC70-1 (heat shock cognate 70 kDa protein 1); ATP binding isoform 1
		R.FEELNMDLFR.K	1328.63
8203	3	K.CTYTVWAAASPGGGR.R	1552.76	17	136	24.8/24.9	5.1/5.0	70.1	17	813.4	24.8	0.0037	gi|2213852	VVTL1 osmotin-like protein, PR-5 protein
		R.TSCTFDANGR.G	1128.54
		K.APGGCNNPCTVFK.T	1421.67
8204	2	K.CTYTVWAAASPGGGR.R	1551.75	15	192	24.8/24.8	5.1/4.9	66.4	16.3	1139.6	70.1	0.0021	gi|2213852	VVTL1 osmotin-like protein, PR-5 protein
		K.APGGCNNPCTVFK.T	1421.66
8206	2	R.GISCTADIVGECPAALK.T	1761.9	13	164	14.8/24.8	4.5/4.6	199.4	32.2	1701	60.2	0.0032	gi|225444726	thiol protease aleurain-like isoform 1, Peptidase C1A subfamily
		K.TTGGCNNPCTVFK.T	1455.68
8208	4	R.CPDAYSYPK.D	1100.5	25	455	24.7/24.8	4.7/4.7	719.3	100.1	10099	45	0.0002	gi|225426793	thaumatin-like protein
		K.TTGGCNNPCTVFK.T	1455.65
		R.GISCTADIVGECPAALK.T	1761.87
		K.TDEYCCNSGSCSATDYSR.F	2132.78
8504	3	K.AVANQPVSVAIEAGGR.E	1538.81	9	285	52.7/47.2	5.1/4.6	380.8	71.4	1430.8	35.1	0.0032	gi|147790682	cysteine peptidase, Peptidase C1A subfamily
		R.EFQLYQSGIFTGR.C	1545.76
		K.NSWGASWGEEGYIR.M	1611.71

## Sheet: Sheet2
Additional File 1: Additional File 1.XLS - Detailed list of the differentially expressed spots. The following parameters are reported for each spot: sequence of the matched peptides, normalized volume values (PPM) and coefficient of variation, statistical significance.
Sheet 2: healthy/recovered Sypro® Ruby staining (total proteins)
Spot	Peptides	Peptide sequence	Peptide mass	Sequence	Score	Theoretical/	experimental	Norm. Quantity	Norm.	Norm. Quantity	Norm.	p value	identification	identification
	matched			coverage (%)		Mr (kDa)	pI	Healthy	C.V.	Recovered	C.V.		GenBank	description
1105	2	K.VVDIVDTFR.L	1062.5710	14	162	19.1/19.6	4.5/4.4	155.3	43.3	495.6	34.2	0.0031	gi|225432248	Translationally-controlled tumor protein, putative
		K.DGATDPTFLYFGHGLK.E	1737.8363
1201	2	K.YYDNGYSAAIK.S	1263.5771	11	126	31.2/29.9	4.7/4.6	1150.2	70.2	2948.72	34.6	0.0045	gi|225454408	acidic endochitinase
		K.VLLSLGGAGGSPFLTSAEDAR.Q	2017.0480
1315	3	R.VNSGPPPAR.R	893.4719	10	174	31.5/23.6	5.2/5.1	276.12	44.8	57.8	51.1	0.0234	gi|225440003	ribonucleoprotein, chloroplast
		R.RENSNFR.G	921.4416
		R.AIESLDGVDLNGR.S	1357.6837
2306	6	K.VVEESVPEQLK.G	1255.6660	20	350	29.1/23.6	5.1/5.0	497.7	89.2	135.5	89.4	0.0086	gi|225441445	probable plastid-lipid-associated protein 13, chloroplastic isoform 2
		K.EEYVEAVLESPK.V	1391.6820
		K.TTEMQSIDVNER.I	1421.6456
		K.TTEMQSIDVNER.I	1437.6406
		R.LKEEYVEAVLESPK.V	1632.8610
		K.GAFGQAVSTAQQLPVPVK.D	1796.9785
2502	4	R.LPLWPSADSAR.E	1211.6299	11	305	45.6/32.1	5.9/5.3	416.4	22.8	174.1	43.9	0.0011	gi|147821009	fructokinase, chloroplast
		K.GEDPYDDAVVR.K	1234.5466
		K.APGGAPANVAVGIAR.L	1319.7310
		K.DAGVIVSYDPNLR.L	1417.7201
2505	4	R.LPLWPSADSAR.E	1211.6299	11	305	45.6/32.1	5.9/5.4	337.5	61.4	131.4	53	0.0066	gi|147821009	fructokinase, chloroplast
		K.GEDPYDDAVVR.K	1234.5466
		K.APGGAPANVAVGIAR.L	1319.7310
		K.DAGVIVSYDPNLR.L	1417.7201
2507	3	R.IGVCTGIFR.T	1021.5379	9	268	48.2/46.7	5.5/5.6	1322.72	51.7	379.14	32.8	0.0124	gi|225449432	ribulose bisphosphate carboxylase/oxygenase activase
		K.GLAFDTSDDQQDIVR.G	1678.7799
		K.LVDTFPGQSIDFFGALR.A	1881.9625
2801	7	R.LDGIPPAPR.G	934.5236	12	668	74.4/66.2	5.4/5.4	1217.5	40.5	344.7	23.4	0.0065	gi|147860809	chloroplast HSP70
		K.HIETTLTR.A	969.5243
		K.DLDEVILVGGSTR.I	1372.7198
		K.FEELCSDLLDR.L	1395.6340
		K.QFAAEEISAQVLR.K	1460.7623
		K.AVVTVPAYFNDSQR.T	1565.7838
		K.QDITITGASTLPTDEVER.M	1944.9640
3205	7	K.NCAPIMLR.I	973.4837	35	633	27.7/21.4	5.7/5.6	1832.7	40	471.1	64.6	0.0031	gi|225435177	ascorbate peroxidase
		R.EDKPEPPPEGR.L	1249.5939
		K.DIVALSGAHTLGR.C	1308.7150
		R.IAWHSAGTFDVK.T	1330.6670
		K.ALLSDPAFRPLVEK.Y	1554.8770
		K.YAADEDAFFEDYK.E	1582.6463
		K.KPEELAHGANNGLDIAVR.L	1902.9911
3206	2	R.WDQGYDVTAR.F	1209.5415	11	132	25.4/24.2	5.8/5.4	116.4	50.1	292.9	52.8	0.0076	gi|147784683	Plant Basic Secretory Protein
		K.ANYAPSHWVQPGQGNR.W	1780.8394
3413	3	R.ALDMNTAEDEIVR.L	1475.6926	8	163	37.7/45.3	5.7/5.8	254.8	53.1	88	54.2	0.0187	gi|225461077	isoform 1, thiazole biosynthetic enzyme, chloroplastic
		R.ALDMNTAEDEIVR.L	1491.6875
		R.VVVSSCGHDGPFGATGVK.R	1772.8516
3505	4	K.FYWAPNR.E	952.4555	14	576	52.2/43.1	5.5/5.9	4931.7	26.2	1985.7	41	0.0296	gi|147856329	rubisco activase 2, chloroplastic isoform 1
		K.GLAYDVSDDQQDITR.G	1694.7748
		K.YLSEAALGDANVDSIER.G	1821.8744
		K.IVDTFPGQSIDFFGALR.A	1881.9625
4103	2	K.NCFAIASDR.R	1052.4709	11	161	23.1/22.2	5.3/5.3	469.5	20.3	231.7	50.8	0.004	gi|225459609	similar to PBC1 (20S proteasome beta subunit C1); peptidase isoform 1 beta3
		R.FGVQLQTVATDFQK.I	1580.8199
4108	4	K.PTDILAAFR.M	1002.5498	7	368	46.4/20.1	6.1/6.2	4072.3	13.9	1524.1	51.4	0.0093	gi|91984000	ribulose-1,5-bisphosphate carboxylase/oxygenase large subunit
		R.LTYYTPEYETK.X	1406.6605
		K.TFQGPPHGIQVER.D	1464.7474
		R.LTYYTPEYETKPTDILAAFR.M	2391.1998
4401	4	R.IILFDQR.G	903.5178	14	315	37.7/39.9	5.2/5.1	472	13	186.9	32.8	0.0026	gi|359475506	proline iminopeptidase
		R.DLIPENER.D	984.4876
		R.HINATIVQGR.Y	1107.6149
		R.TFFDPDFYR.I	1206.5346
		R.LNSDDMETQYAAAR.A	1599.6835
4501	3	K.EHISAYGEGNER.R	1360.6007	12	220	39.1/41.1	5.4/5.5	238.6	27.3	702.7	55.4	0.0097	gi|14161136	glutamine synthetase
		K.IIAEYIWIGGSGNDLR.S	1775.9206
		R.HETADINTFCWGVANR.G	1889.8479
4703	6	R.ADEISNIIR.E	1029.5454	14	515	55.4/60.2	5.3/5.1	2339.3	55.6	1035.37	55.6	0.0008	gi|91983977	ATP synthase CF1 alpha subunit, chloroplast
		R.LIESPAPGIISR.R	1251.7187
		R.HTLIIYDDLSK.Q	1316.6976
		K.IAQIPVSEAYLGR.V	1415.7772
		K.ASSVAQVVTTFQER.G	1521.7787
		K.IVNTGTVLQVGDGIAR.I	1611.8944
5203	2	K.ITQLTDNVYLCR.S	1494.7501	11	146	25/22.3	5.4/5.3	336	58.6	1085.3	56.6	0.0061	gi|225445670	proteasome subunit beta type-6
		R.SGSAADSQILSDYVR.Y	1567.7478
5205	4	K.FFVGGNWK.C	953.4760	20	408	27.1/23.0	5.3/6.2	883.7	40.5	388.6	24.8	0.0026	gi|147772560	triosphosphate isomerase-like protein
		R.SDFQVAAQNCWIR.R	1593.7358
		K.WLHDNAGDEVAASTR.I	1640.7543
		K.VATPAQAQEVHCELR.K	1707.84
5602	3	K.AVANHTTAAFIR.V	1270.6782	6	200	65.4/45.0	5.8/6.2	376.5	31.7	146.8	75.7	0.0034	gi|359478860	26S protease regulatory subunit 6B homolog
		K.KPDTDFEFYK.-	1288.5976
		R.EAVELPLTHHELYK.Q	1677.8726
6306	3	K.SFFLGQVGNGAK.M	1223.6299	13	256	30.9/23.6	5.8/6.5	765.8	24.1	351.8	94.9	0.0275	gi|225468850	isoform 1 putative oxidoreductase GLYR1 isoform 1
		K.DGVLEQICHGK.G	1254.6027
		K.KPAEDGQLVILAAGEK.A	1637.8988
6501	2	K.EHIAAYGEGNER.R	1344.6058	12	294	39.4/40.1	5.6/5.5	1641.7	37.4	758.9	43.2	0.0004	gi|225451379	glutamine synthetase cytosolic isozyme 2
		R.HETADINTFLWGVANR.G	1842.9013
6506	4	K.AGEDYDGGR.D	938.3730	14	296	39.6/40.1	5.5/6.4	729.4	41.5	315.2	52.7	0.0018	gi|147821099	protein disulfide isomerase-like, PDIa family, endoplasmic reticulum protein 38 (Erp38) subfamily
		K.YGVSGYPTLK.F	1083.5601
		K.YGVSGYPTIQWFPK.G	1641.8191
		R.SAEALAEFVNNEGGTNVK.I	1848.8853
6510	5	R.APDVLISSSWR.F	1229.6404	19	410	38.7/40.1	5.5/6.3	123.9	52.3	388.6	53.4	0.0099	gi|225451316	auxin-induced protein PCNT115 isoform 1
		R.DIEEEIVPLCR.E	1371.6704
		R.ELGIGIVPYSPLGR.G	1469.8242
		R.LDVEYIDLYYQHR.V	1725.8362
		K.EDLEEISDAAPLTEVAGAR.A	1984.9589
6703	6	R.VHILTDGR.D	909.5032	11	460	61.3/63.4	5.6/6.4	932.4	23.2	323.4	23.7	0.0084	gi|225439064	putative 2,3-bisphosphoglycerate-independent phosphoglycerate mutase
		K.IYEGEGFK.Y	941.4494
		K.GVDAQIASGGGR.M	1086.5418
		R.GWDAQVLGEAPHK.F	1406.6943
		K.SLEYEDFDKFDR.V	1562.6889
		K.LPNHYLVSPPEIER.T	1662.8729
6707	6	R.VHILTDGR.D	909.5032	14	456	61.2/64.3	5.6/5.6	585.6	14	168.3	51.2	0.0016	gi|225439064	putative 2,3-bisphosphoglycerate-independent phosphoglycerate mutase
		R.YENDWEVVK.R	1180.5400
		R.TSGEYLVHNGVR.T	1330.6630
		R.GWDAQVLGEAPHK.F	1406.6943
		K.SLEYEDFDKFDR.V	1562.6889
		K.LPNHYLVSPPEIER.T	1662.8729
2503	3	K.GLAFDTSDDQQDIVR.G	1678.7799	11	338	48.2/42.4	5.5/5.4	1154.1	32.5	553.8	29.1		gi|225449432	ribulose bisphosphate carboxylase/oxygenase activase
		K.LVDTFPGQSIDFFGALR.A	1881.9625
		R.VPVIVTGNDFSTLYAPLIR.D	2074.1463

## Sheet: Sheet3
Additional File 1: Additional File 1.XLS - Detailed list of the differentially expressed spots. The following parameters are reported for each spot: sequence of the matched peptides, normalized volume values (PPM) and coefficient of variation, statistical significance.
Sheet 3: healthy-infected ProQ Diamond staining (phosphoproteins)
Spot	Peptides	Peptide sequence	Peptide mass	Sequence	Score	Theoretical/	experimental	Phospho/	exp	p value	identification	identification
	matched			coverage		Mr (kDa)	pI	H	I		GenBank	description
1313	4	R.GDAGSIFVLIK.E	1118.6336	20	474	30.5/24.2	4.8/4.6	0.0246283	0.0596006	0.04	gi|147787229	putative plastid lipid-associated protein
		K.ALVDSFYGTDR.G	1242.5881
		R.AEIVELITQLEAK.N	1455.8184
		K.FSIPNSNAESWLLTTYLDEDLR.I	2583.2493
2501	3	K.GLAFDTSDDQQDIVR.G	1678.7799	11	321	30.1/43.1	5.1/5.2	0.198697	1.44048	0	gi|225449432	ribulose bisphosphate carboxylase/oxygenase activase
		K.LVDTFPGQSIDFFGALR.A	1881.9625
		R.VPVIVTGNDFSTLYAPLIR.D	2074.1463
2503	3	K.GLAFDTSDDQQDIVR.G	1678.7799	11	338	48.2/43.1	5.5/5.4	0.294626	0.669866	0	gi|225449432	ribulose bisphosphate carboxylase/oxygenase activase
		K.LVDTFPGQSIDFFGALR.A	1881.9625
		R.VPVIVTGNDFSTLYAPLIR.D	2074.1463
2602	5	K.EGPPTFEQPK.M	1128.5451	16	626	52.2/45.0	5.5/5.4	0.422264	1.0637	0	gi|225466253	isocitrate dehydrogenase [NADP]
		K.GLAYDVSDDQQDITR.G	1694.7748
		K.YLSEAALGDANVDSIER.G	1821.8744
		K.IVDTFPGQSIDFFGALR.A	1881.9625
		R.VPIIVTGNDFSTLYAPLIR.	2088.1619
3104	4	K.HVPGFIEK.A	925.5022	33	422	17.3/14.3	5.1/5.6	0.00869424	0.0675043	0.04	gi|225445188	peroxiredoxin-2B
		R.FALLVDDLK.V	1032.5855
		K.VIIFGVPGAFTPTCSVK.H	1791.9594
		K.VANVEAGGEFTVSSADDILK.A	2020.9953
3205	7	R.EDKPEPPPEGR.L	1249.5939	35	633	27.7/21.4	5.7/5.6	0.0170663	0.0764814	0	gi|225435177	ascorbate peroxidase
		K.DIVALSGAHTLGR.C	1308.7150
		R.IAWHSAGTFDVK.T	1330.6670
		K.ALLSDPAFRPLVEK.Y	1554.8770
		K.YAADEDAFFEDYK.E	1582.6463
		K.KPEELAHGANNGLDIAVR	1902.9911
3208	3	R.EFPGQVLR.Y	944.5080	13	221	27.9/21.1	8.3/5.5	0.178561	0.496582	0.03	gi|225446775	oxygen-evolving enhancer protein 2 23-kDa polypeptide of photosystem II
		K.HQLITAAVADGK.L	1222.6670
		K.SITDYGSPEEFLSK.V	1571.7355
3405	3	R.LPGAEGAPIR.C	979.5451	9	321	30.0/27.1	5.5/5.4	0.973734	2.21658	0.02	gi|147838052	Putative cyclase, Kynurenine formamidase
		K.EFESDYAGFTEDGAR.W	1692.6904
		K.KEFESDYAGFTEDGAR.W	1820.7853
3502	5	K.GLAYDVSDDQQDITR.G	1694.7748	17	668	52.2/43.1	5.5/5.8	0.04	0.13	0	gi|147856329	rubisco activase 2, chloroplastic isoform 1
		K.MCCLFINDLDAGAGR.L	1711.7480
		K.YLSEAALGDANVDSIER.G	1821.8744
		K.IVDTFPGQSIDFFGALR.A	1881.9625
		R.VPIIVTGNDFSTLYAPLIR.D	2088.1619
3810	4	R.FEELNMDLFR.K	1312.6122	8	242	71.5/66.2	5.2/5.4	0.0437297	0.136874	0.04	gi|225434984	similar to HSC70-1 (heat shock cognate 70 kDa protein 1); ATP binding isoform 1
		K.STIHDVVLVGGSTR.I	1439.7733
		R.TTPSYVAFTDTER.L	1486.6940
		K.ATAGDTHLGGEDFDNR.M	1674.7234
3902	3	R.LDQLIYIPLPDEDSR.L	1785.9149	6	226	90.3/90.1	5.3/5.6	0.665694	1.91757	0.03	gi|225440045	cell division cycle protein 48 homolog
		R.QSAPCVLFFDELDSIATQR.G	2196.0521
		K.DTHGYVGADLAALCTEAALQCIR.E	2504.1788
4201	3	K.FVVVVDDTK.L	1020.5492	15	243	33.3/22.1	6.6/5.8	0.0145271	0.0699581	0	gi|225451299	probable ribose-5-phosphate isomerase
		K.TGQLSDIVGVPTSK.R	1400.7511
		R.LNPDGKPYVTDNSNYIVDLYFK.T	2574.2642
4602	4	K.AGFAGDDAPR.A	975.4410	11	325	41.8/43.9	5.3/6.0	0.140808	0.44056	0.04	gi|225448323	actin-101
		R.GYMFTTTAER.E	1175.5281
		K.GEYDESGPSIVHR.K	1444.6583
		K.IWHHTFYNELR.V	1514.7419
		K.NYELPDGQVITIGAER.F	1773.8897
5103	4	K.PTDILAAFR.V	1002.5498	15	635	22.7/20.2	6.1/6.4	0.0118293	0.0338523	0	gi|91984000	ribulose-1,5-bisphosphate carboxylase/oxygenase large subunit
		K.TFQGPPHGIQVER.D	1464.7474
		K.LTYYTPEYETKPTDILAAFR.V	2391.1998
		R.VTPQPGVPPEEAGAAVAAESSTGTWTTVWTDGLTSLDR.	3853.8647
5209	3	R.EFPGQVLR.Y	944.5080	13	235	27.9/23.4	8.3/6.4	0.00568919	0.03	0.01	gi|225446775	oxygen-evolving enhancer protein 2 23-kDa polypeptide of photosystem II
		K.HQLITAAVADGK.L	1222.6670
		K.SITDYGSPEEFLSK.V	1571.7355
5705	2	K.SLEYEDFDKFDR.V	1562.6889	4	116	61.2/63.4	5.6/6.0	0.363353	2.0555	0.01	gi|225439064	putative 2,3-bisphosphoglycerate-independent phosphoglycerate mutase
		K.LPNHYLVSPPEIER.T	1662.8729
5707	7	R.VHILTDGR.D	909.5032	17	116	61.2/63.4	5.6/6.2	0.626912	1.34698	0.04	gi|225439064	putative 2,3-bisphosphoglycerate-independent phosphoglycerate mutase
		K.GVDAQIASGGGR.M	1086.5418
		R.TSGEYLVHNGVR.T	1330.6630
		R.GWDAQVLGEAPHK.F	1406.6943
		K.SLEYEDFDKFDR.V	1562.6889
		K.LPNHYLVSPPEIER.T	1662.8729
		K.IQILTSHTLQPVPIAIGGPGLAAGVR.F	2578.4959
6303	7	R.EDKPEPPPEGR.L	1249.5939	36	575	27.7/22.5	5.7/6.5	0.105077	0.542507	0	gi|225435177	ascorbate peroxidase
		K.DIVALSGAHTLGR.C	1308.7150
		K.SYPTVSEEYKK.A	1329.6452
		R.IAWHSAGTFDVK.T	1330.6670
		K.ALLSDPAFRPLVEK.Y	1554.8770
		K.YAADEDAFFEDYK.E	1582.6463
		K.KPEELAHGANNGLDIAVR.L	1902.9911
6510	5	R.APDVLISSSWR.F	1229.6404	19	410	38.7/40.1	5.5/6.3	2.97866	8.41466	0.03	gi|225451316	auxin-induced protein PCNT115 isoform 1
		R.DIEEEIVPLCR.E	1371.6704
		R.ELGIGIVPYSPLGR.G	1469.8242
		R.LDVEYIDLYYQHR.V	1725.8362
		K.EDLEEISDAAPLTEVAGAR.A	1984.9589
6703	6	R.VHILTDGR.D	909.5032	11	460	61.3/63.4	5.6/6.4	0.0993211	0.379739	0	gi|225439064	putative 2,3-bisphosphoglycerate-independent phosphoglycerate mutase
		K.IYEGEGFK.Y	941.4494
		K.GVDAQIASGGGR.M	1086.5418
		R.GWDAQVLGEAPHK.F	1406.6943
		K.SLEYEDFDKFDR.V	1562.6889
		K.LPNHYLVSPPEIER.T	1662.8729
6810	2	R.LGANSLLDIVVFGR.A	1472.8351	4	207	65.5/64.6	6.1/6.3	0.156336	0.768548	0.04	gi|147801802	succinate dehydrogenase
		R.FQAASTILATGGYGR.T	1511.7732

## Sheet: Sheet4
Additional File 1: Additional File 1.XLS - Detailed list of the differentially expressed spots. The following parameters are reported for each spot: sequence of the matched peptides, normalized volume values (PPM) and coefficient of variation, statistical significance.
Sheet 4: healthy-recovered ProQ Diamond staining (phosphoproteins)
Spot	Peptides	Peptide sequence	Peptide mass	Sequence	Score	Theoretical/	experimental	Phospho/	exp	p value	identification	identification
	matched			coverage		Mr (kDa)	pI	H	R		GenBank	description
1313	4	R.GDAGSIFVLIK.E	1118.6336	20	474	30.5/24.2	4.8/4.6	0.0246283	0.176589	0.000433727	gi|147787229	putative plastid lipid-associated protein
		K.ALVDSFYGTDR.G	1242.5881
		R.AEIVELITQLEAK.N	1455.8184
		K.FSIPNSNAESWLLTTYLDEDLR.I	2583.2493
2504	7	K.LFSPGNLR.A	902.4974	15	445	42.8/42.5	5.9/5.3	0.65687	4.38631	0.0402726	gi|225466690	sedoheptulose-1,7-bisphosphatase, chloroplastic
		K.LINYYVR.E	939.5178
		K.VINNLDER.T	971.5036
		R.FEETLYGSSR.L	1187.5459
		R.DQVAAAMGIYGPR.T	1347.6605
		R.DQVAAAMGIYGPR.T	1363.6554
		K.DIPGTHEFLLLDEGK.W	1682.8515
2601	4	K.FYWAPNR.E	952.4555	11	443	52.2/45.0	5.5/5.3	0.109703	0.498837	0.00197631	gi|147856329	rubisco activase 2, chloroplastic isoform 1
		K.GLAYDVSDDQQDITR.G	1694.7748
		K.YLSEAALGDANVDSIER.G	1821.8744
		K.IVDTFPGQSIDFFGALR.A	1881.9625
3205	6	R.EDKPEPPPEGR.L	1249.5939	35	633	27.7/21.4	5.7/5.6	0.0170663	0.151441	0.03	gi|225435177	ascorbate peroxidase
		K.DIVALSGAHTLGR.C	1308.7150
		R.IAWHSAGTFDVK.T	1330.6670
		K.ALLSDPAFRPLVEK.Y	1554.8770
		K.YAADEDAFFEDYK.E	1582.6463
		K.KPEELAHGANNGLDIAVR	1902.9911
3502	5	K.GLAYDVSDDQQDITR.G	1694.7748	17	668	52.2/43.1	5.5/5.8	0.04	0.226778	0.02	gi|147856329	rubisco activase 2, chloroplastic isoform 1
		K.MCCLFINDLDAGAGR.L	1711.7480
		K.YLSEAALGDANVDSIER.G	1821.8744
		K.IVDTFPGQSIDFFGALR.A	1881.9625
		R.VPIIVTGNDFSTLYAPLIR.D	2088.1619
3603	2	K.ELVAVATPGQVDQVQLDR.A	1937.0218	7	126	54.5/47.3	5.7/5.9	0.157983	0.482706	0.0402358	gi|225445041	mitochondrial-processing peptidase subunit alpha
		R.LDSTILEEFVALNYTAPR.M	2051.0575
3810	4	R.FEELNMDLFR.K	1312.6122	8	242	71.5/66.2	5.2/5.4	0.0437297	1.34451	0.04	gi|225434984	similar to HSC70-1 (heat shock cognate 70 kDa protein 1); ATP binding isoform 1
		K.STIHDVVLVGGSTR.I	1439.7733
		R.TTPSYVAFTDTER.L	1486.6940
		K.ATAGDTHLGGEDFDNR.M	1674.7234
4201	3	K.FVVVVDDTK.L	1020.5492	15	243	33.3/22.1	6.6/5.8	0.0145271	0.34989	0	gi|225451299	probable ribose-5-phosphate isomerase
		K.TGQLSDIVGVPTSK.R	1400.7511
		R.LNPDGKPYVTDNSNYIVDLYFK.T	2574.2642
4205	3	K.IIAVCADDPEFR.H	1404.6707	20	181	24.5/22.1	5.6/6.0	0.0979607	0.605001	0.0111722	gi|359476682	soluble inorganic pyrophosphatase-like
		K.TSGFPHHVVLNER.I	1491.7583
		K.EVNVNDFLPADSAIEAIK.Y	1943.9840
4602	5	K.AGFAGDDAPR.A	975.4410	11	325	41.8/43.9	5.3/6.0	0.140808	0.801396	0.03	gi|225448323	actin-101
		R.GYMFTTTAER.E	1175.5281
		K.GEYDESGPSIVHR.K	1444.6583
		K.IWHHTFYNELR.V	1514.7419
		K.NYELPDGQVITIGAER.F	1773.8897
6510	5	R.APDVLISSSWR.F	1229.6404	19	410	38.7/40.1	5.5/6.3	2.97866	1.06821	0	gi|225451316	auxin-induced protein PCNT115 isoform 1
		R.DIEEEIVPLCR.E	1371.6704
		R.ELGIGIVPYSPLGR.G	1469.8242
		R.LDVEYIDLYYQHR.V	1725.8362
		K.EDLEEISDAAPLTEVAGAR.A	1984.9589
6703	6	R.VHILTDGR.D	909.5032	11	460	61.3/63.4	5.6/6.4	0.0993211	0.365087	0	gi|225439064	putative 2,3-bisphosphoglycerate-independent phosphoglycerate mutase
		K.IYEGEGFK.Y	941.4494
		K.GVDAQIASGGGR.M	1086.5418
		R.GWDAQVLGEAPHK.F	1406.6943
		K.SLEYEDFDKFDR.V	1562.6889
		K.LPNHYLVSPPEIER.T	1662.8729
6810	2	R.LGANSLLDIVVFGR.A	1472.8351	4	207	65.5/64.6	6.1/6.3	0.156336	0.4072	0	gi|147801802	succinate dehydrogenase
		R.FQAASTILATGGYGR.T	1511.7732
