# Supplementary material for: Novel aspects of grapevine response to phytoplasma infection investigated by a proteomic and phospho-proteomic approach with data integration into functional networks
Source: BMC Genomics. 2013 Jan 17;14:38. doi: 10.1186/1471-2164-14-38 (PMC3564869; doi:10.1186/1471-2164-14-38)
Supplement: Additional file 2 — GO classification and KEGG map assignments of the identified V. vinifera proteins. GOslim term assignment was performed by Blast2GO. GO classification is expressed by GO Names (third column) preceded by “P” for “biological process”, “C” for cellular component and “F” for “molecular function”. The forth column of the table reports the names of the KEGG maps assigned to each protein according to the KAAS functional annotation. [file 1471-2164-14-38-S2.xls]

## Sheet: protein_list
Additional File 2: Additional File 2.XLS - GO classification and KEGG map assignments of the identified V. vinifera proteins. GOslim term assignment was performed by Blast2GO. GO classification is expressed by GO Names (third column) preceded by “P” for “biological process”, “C” for cellular component and “F” for “molecular function”. The forth column of the table reports the names of the KEGG ma…
GenBank codes	BLASTp description	GO terms (Names)	KEGG maps (Names)
gi|118406886	glutathione S-transferase, chloroplastic	P:catabolic process; P:cellular process; P:secondary metabolic process; P:response to stress; P:response to biotic stimulus; F:transferase activity; C:plastid; P:response to abiotic stimulus; F:protein binding; C:membrane; C:vacuole; C:thylakoid; C:nucleus; F:binding	Glutathione metabolism
gi|14161136	glutamine synthetase	C:cytoplasm; F:catalytic activity; P:metabolic process; F:nucleotide binding; P:biosynthetic process; P:cellular amino acid and derivative metabolic process	Metabolic pathways; Microbial metabolism in diverse environments; Glyoxylate and dicarboxylate metabolism; Nitrogen metabolism; Alanine, aspartate and glutamate metabolism; Arginine and proline metabolism
gi|147772560	triosphosphate isomerase-like protein	P:biosynthetic process; P:cellular process; P:lipid metabolic process; F:transferase activity; P:carbohydrate metabolic process; P:nucleobase, nucleoside, nucleotide and nucleic acid metabolic process; P:catabolic process; P:secondary metabolic process; F:catalytic activity; P:generation of precursor metabolites and energy; C:cytoplasm	Glycolysis/Gluconeogenesis; Carbon fixation in photosynthetic organisms
gi|147782269	putative oxalyl-CoA decarboxylase, 2-hydroxyacyl-CoA lyase 1	P:metabolic process; F:catalytic activity; F:binding; F:transferase activity	Peroxisome
gi|147784260	glutamine synthetase leaf isozyme, chloroplastic	F:catalytic activity; P:metabolic process; F:nucleotide binding; C:plastid; P:biosynthetic process; P:cellular amino acid and derivative metabolic process	Metabolic pathways; Microbial metabolism in diverse environments; Glyoxylate and dicarboxylate metabolism; Nitrogen metabolism; Alanine, aspartate and glutamate metabolism; Arginine and proline metabolism
gi|147784683	Plant Basic Secretory Protein	P:defense response; C:endomembrane system
gi|147785904	Molecular chaperone (small heat shock protein) crystallin alpha, hsp20	P:response to stress
gi|147787229	putative plastid lipid-associated protein	C:plastid; C:thylakoid; P:response to stress; C:membrane; P:metabolic process; F:structural molecule activity; F:catalytic activity
gi|147790682	cysteine peptidase, Peptidase C1A subfamily	P:protein metabolic process; P:catabolic process; P:metabolic process; F:catalytic activity; F:hydrolase activity
gi|147801802	succinate dehydrogenase	C:cell wall; C:membrane; C:mitochondrion; F:binding; F:molecular_function; P:generation of precursor metabolites and energy; P:catabolic process; F:nucleotide binding; F:catalytic activity	Metabolic pathways; Biosynthesis of secondary metabolites; TCA cycle; Oxidative phosphorylation
gi|147805616	Stem-specific protein aluminum-induced protein	P:response to endogenous stimulus; C:cytosol; C:nucleus; C:plasma membrane
gi|147810287	glycosyl hydrolase family 31 enzyme, alpha-galactosidase	P:carbohydrate metabolic process; C:cell wall; C:extracellular region; F:hydrolase activity; F:transferase activity; F:binding	Galactose metabolism; Sphingolipid metabolism
gi|147821009	fructokinase, chloroplast	F:kinase activity; P:carbohydrate metabolic process; P:cellular process; P:metabolic process; C:plastid	Metabolic pathways
gi|147821099	protein disulfide isomerase-like, PDIa family, endoplasmic reticulum protein 38 (Erp38) subfamily	C:endoplasmic reticulum; F:molecular_function; P:cellular homeostasis; P:metabolic process; F:catalytic activity
gi|147835129	Cystathionine beta-synthase (CBS) and Cysteine synthase-like protein	C:cytoplasm; F:transferase activity; F:binding; F:catalytic activity; P:biosynthetic process; P:cellular amino acid and derivative metabolic process	Metabolic pathways
gi|147838052	Putative cyclase, Kynurenine formamidase	C:cytoplasm
gi|147856329	rubisco activase 2, chloroplastic isoform 1	F:nucleotide binding; C:plastid
gi|147860809	chloroplast HSP70	P:metabolic process; C:mitochondrion; P:protein metabolic process; P:cellular process; P:response to stress; P:response to abiotic stimulus; F:catalytic activity; C:plastid; C:thylakoid; F:nucleotide binding; F:protein binding; P:transport; ; C:nucleus
gi|147866290	thylakoid lumen 18.3 kDa protein	P:protein metabolic process; P:generation of precursor metabolites and energy; P:photosynthesis; C:plastid; C:thylakoid; C:membrane
gi|157838576	anthocyanidin synthase	F:binding; F:catalytic activity; P:biosynthetic process; P:cellular amino acid and derivative metabolic process; P:secondary metabolic process; P:metabolic process	Metabolic pathways; Biosynthesis of secondary metabolites; Flavonoid biosynthesis
gi|163914213	pathogenesis-related protein 10	P:response to biotic stimulus; P:response to stress
gi|1839046	osmotin-like protein	P:defense response to bacterium
gi|2213852	VVTL1 osmotin-like protein, PR-5 protein	P:response to stress; C:vacuole; P:response to biotic stimulus
gi|225424904	putative metal hydrolase	C:mitochondrion
gi|225426793	thaumatin-like protein	C:extracellular region; P:response to stress; P:response to biotic stimulus;
gi|225432248	Translationally-controlled tumor protein, putative	C:cytoplasm
gi|225434984	similar to HSC70-1 (heat shock cognate 70 kDa protein 1); ATP binding isoform 1	F:nucleotide binding; P:response to stress; P:metabolic process; F:catalytic activity
gi|225435177	ascorbate peroxidase	F:binding; P:metabolic process; F:catalytic activity; P:response to stress	Glutathione metabolism; Ascorbate and aldarate metabolism
gi|225436563	similar to beta-1,3-glucanase	F:hydrolase activity; P:carbohydrate metabolic process; F:binding	Starch and sucrose metabolism
gi|225436938	endo-1,3;1,4-beta-D-glucanase	C:cytoplasm; F:hydrolase activity; C:nucleus; C:apoplast; C:plasma membrane; P:response to salt stress
gi|225439064	putative 2,3-bisphosphoglycerate-independent phosphoglycerate mutase	F:binding; C:cytoplasm; P:response to stress; F:catalytic activity; P:carbohydrate metabolic process; P:generation of precursor metabolites and energy; P:catabolic process	Metabolic pathways; Biosynthesis of secondary metabolites; Microbial metabolism in diverse environments; Glycolysis/Gluconeogenesis; Glycine, serine and threonine metabolism
gi|225440003	ribonucleoprotein, chloroplast	F:RNA binding; P:response to stress; P:response to abiotic stimulus; C:plastid; P:response to endogenous stimulus; C:membrane; C:thylakoid; F:nucleotide binding; C:intracellular; P:nucleobase, nucleoside, nucleotide and nucleic acid metabolic process
gi|225440045	cell division cycle protein 48 homolog	C:cell wall; P:cell cycle; C:nucleolus; F:protein binding; P:cellular process; F:nucleotide binding; F:hydrolase activity; P:pollination; P:anatomical structure morphogenesis; P:cellular component organization; P:cell differentiation; P:cell growth; P:multicellular organismal development; C:cytoskeleton; C:nuclear envelope; ; C:ribosome; C:cytoplasm; C:plasma membrane
gi|225441445	probable plastid-lipid-associated protein 13, chloroplastic isoform 2	C:membrane; C:plastid; C:thylakoid; F:structural molecule activity
gi|225445041	mitochondrial-processing peptidase subunit alpha	C:membrane; C:mitochondrion; F:catalytic activity; F:transporter activity; F:hydrolase activity; P:transport; P:protein metabolic process; P:catabolic process; F:binding; P:generation of precursor metabolites and energy	Nitrogen metabolism; Oxidative phosphorylation
gi|225445188	Peroxiredoxin-2B	P:response to stress; ; C:plasma membrane; P:cellular homeostasis; F:binding; F:catalytic activity; C:plastid; P:metabolic process	Glutathione metabolism; Phenylalanine metabolism
gi|225445670	proteasome subunit beta type-6	P:response to stress; P:cell death; P:protein metabolic process; P:catabolic process; P:cellular process; P:response to abiotic stimulus; F:hydrolase activity; C:membrane; C:vacuole; ; C:intracellular; C:nucleus	Proteasome
gi|225446775	oxygen-evolving enhancer protein 2 23-kDa polypeptide of photosystem II	C:membrane; F:binding; P:photosynthesis; C:plastid; C:thylakoid; P:metabolic process; F:catalytic activity	Metabolic pathways; Photosynthesis
gi|225447510	probable acetyl-CoA acetyltransferase, cytosolic 2	P:reproduction; P:post-embryonic development; P:embryonic development; C:peroxisome; C:plasma membrane; F:transferase activity; P:metabolic process	Metabolic pathways; Biosynthesis of secondary metabolites; Microbial metabolism in diverse environments; Pyruvate metabolism; Fatty acid metabolism; Synthesis and degradation of ketone bodies; Valine, leucine and isoleucine degradation; Lysine degradation; Tryptophan metabolism; Terpenoid backbone biosynthesis
gi|225448323	actin-101	C:cytoskeleton; C:cytoplasm; F:nucleotide binding
gi|225449432	ribulose bisphosphate carboxylase/oxygenase activase	F:nucleotide binding; C:plastid
gi|225451299	probable ribose-5-phosphate isomerase	F:catalytic activity; P:biosynthetic process; P:carbohydrate metabolic process; P:photosynthesis; P:response to stress; P:response to biotic stimulus; C:plastid; P:nucleobase, nucleoside, nucleotide and nucleic acid metabolic process; P:catabolic process; P:secondary metabolic process; C:membrane; C:thylakoid	Metabolic pathways; Biosynthesis of secondary metabolites; Microbial metabolism in diverse environments; Pentose phosphate pathway; Carbon fixation in photosynthetic organisms
gi|225451316	auxin-induced protein PCNT115 isoform 1	P:metabolic process; F:catalytic activity	Vitamin B6 metabolism
gi|225451379	glutamine synthetase cytosolic isozyme 2	C:cytoplasm; F:catalytic activity; P:metabolic process; F:nucleotide binding; P:biosynthetic process; P:cellular amino acid and derivative metabolic process	Metabolic pathways; Microbial metabolism in diverse environments; Glyoxylate and dicarboxylate metabolism; Nitrogen metabolism; Alanine, aspartate and glutamate metabolism; Arginine and proline metabolism
gi|225454408	acidic endochitinase	C:extracellular region; F:hydrolase activity; C:cell wall; F:binding; P:carbohydrate metabolic process; P:catabolic process	Amino sugar and nucleotide sugar metabolism
gi|225455555	enolase	C:cell; C:cytosol; F:catalytic activity; F:hydrolase activity; F:binding; P:carbohydrate metabolic process; P:generation of precursor metabolites and energy; P:catabolic process	Metabolic pathways; Biosynthesis of secondary metabolites; Microbial metabolism in diverse environments; Glycolysis/Gluconeogenesis; RNA degradation
gi|225456550	UDP-arabinopyranose mutase 1	C:plasma membrane; C:cell wall; P:biosynthetic process; P:carbohydrate metabolic process; P:cellular process; F:transferase activity; P:cellular component organization
gi|225459587	protein disulfide-isomerase	C:endoplasmic reticulum; F:molecular_function; P:cellular homeostasis; P:metabolic process; F:catalytic activity; F:transferase activity	N-Glycan biosynthesis
gi|225459609	similar to PBC1 (20S proteasome beta subunit C1); peptidase isoform 1 beta3	C:intracellular; P:protein metabolic process; P:catabolic process; P:cellular process; C:membrane; C:vacuole; C:nucleus; F:hydrolase activity	Proteasome
gi|225460961	aconitate hydratase 2, mitochondrial	P:response to stress; C:cytosol; F:binding; C:cell wall; C:mitochondrion; P:response to abiotic stimulus; C:membrane; C:vacuole; F:nucleotide binding; P:response to endogenous stimulus; F:catalytic activity; P:metabolic process; P:cellular process; C:plastid;	Metabolic pathways; Biosynthesis of secondary metabolites; Microbial metabolism in diverse environments; TCA cycle; Glyoxylate and dicarboxylate metabolism
gi|225461077	isoform 1, thiazole biosynthetic enzyme, chloroplastic	P:biosynthetic process; P:cellular process; C:membrane; C:plastid
gi|225465502	isoform 2 40S ribosomal protein S12	F:structural molecule activity; C:ribosome; P:translation; C:mitochondrion
gi|225466253	isocitrate dehydrogenase [NADP]	C:cytoplasm; F:nucleotide binding; F:catalytic activity; F:binding; P:generation of precursor metabolites and energy; P:catabolic process; P:metabolic process; P:cellular process; P:carbohydrate metabolic process	Glutathione metabolism; Metabolic pathways; Biosynthesis of secondary metabolites; Microbial metabolism in diverse environments; TCA cycle; Peroxisome
gi|225466690	sedoheptulose-1,7-bisphosphatase, chloroplastic	F:hydrolase activity; P:biosynthetic process; P:carbohydrate metabolic process; P:cellular process; P:photosynthesis; P:response to stress; P:response to biotic stimulus; F:binding; C:plastid; C:thylakoid; F:protein binding; C:extracellular region	Carbon fixation in photosynthetic organisms; Glycolysis/Gluconeogenesis; Pentose phosphate pathway; Fructose and mannose metabolism
gi|225468850	isoform 1 putative oxidoreductase GLYR1 isoform 1	P:response to stress; F:catalytic activity; P:carbohydrate metabolic process; P:nucleobase, nucleoside, nucleotide and nucleic acid metabolic process; P:catabolic process; P:secondary metabolic process; F:binding; P:cellular amino acid and derivative metabolic process; C:cytosol	Metabolic pathways; Biosynthesis of secondary metabolites; Microbial metabolism in diverse environments; Glutathione metabolism; Glyoxylate and dicarboxylate metabolism; Pentose phosphate pathway; Valine, leucine and isoleucine degradation
gi|297737681	MLP-LIKE PROTEIN 28	P:response to stress; F:protein binding; P:response to biotic stimulus
gi|359473856	SNF1-related protein kinase (SnRK1), putative	C:plastid
gi|359475506	proline iminopeptidase	F:binding; F:molecular_function; F:hydrolase activity; P:protein modification process; F:nucleotide binding; C:plastid; P:protein metabolic process; P:catabolic process; F:kinase activity
gi|359476682	soluble inorganic pyrophosphatase-like	F:hydrolase activity; C:cytoplasm; P:metabolic process; P:cellular process; F:binding
gi|359478860	26S protease regulatory subunit 6B homolog	F:hydrolase activity; C:cell wall; P:protein metabolic process; P:catabolic process; P:cellular process; P:signal transduction; P:response to abiotic stimulus; F:signal transducer activity; C:intracellular; P:tropism; F:nucleotide binding; F:protein binding; C:cytoplasm; C:nucleus; C:plasma membrane	Proteasome
gi|7264740	alcohol dehydrogenase 6	F:binding; F:catalytic activity; P:metabolic process	Metabolic pathways; Biosynthesis of secondary metabolites; Microbial metabolism in diverse environments; Glycolysis/Gluconeogenesis; Fatty acid metabolism; Tyrosine metabolism; Glycine, serine and threonine metabolism
gi|76559894	isoflavone reductase-like protein 5	F:catalytic activity; P:metabolic process; F:binding
gi|91983977	ATP synthase CF1 alpha subunit, chloroplast	C:membrane; C:intracellular; P:transport; P:generation of precursor metabolites and energy; P:nucleobase, nucleoside, nucleotide and nucleic acid metabolic process; P:biosynthetic process; F:transporter activity; C:mitochondrion; F:nucleotide binding; F:hydrolase activity; C:plastid; C:thylakoid; P:cellular process	Metabolic pathways; Oxidative phosphorylation; Photosynthesis
gi|91983999	ATP synthase CF1 beta subunit, chloroplast	C:membrane; C:intracellular; P:transport; P:generation of precursor metabolites and energy; P:nucleobase, nucleoside, nucleotide and nucleic acid metabolic process; P:biosynthetic process; F:hydrolase activity; F:transporter activity; F:nucleotide binding; C:plastid; C:thylakoid; P:cellular process	Metabolic pathways; Oxidative phosphorylation; Photosynthesis
gi|91984000	ribulose-1,5-bisphosphate carboxylase/oxygenase large subunit	P:biosynthetic process; P:carbohydrate metabolic process; P:photosynthesis; F:catalytic activity; P:cellular process; F:binding; C:plastid; C:mitochondrion; P:metabolic process	Metabolic pathways; Carbon fixation in photosynthetic organisms; Microbial metabolism in diverse environments; Glyoxylate and dicarboxylate metabolism
