# Supplementary material for: Novel aspects of grapevine response to phytoplasma infection investigated by a proteomic and phospho-proteomic approach with data integration into functional networks
Source: BMC Genomics. 2013 Jan 17;14:38. doi: 10.1186/1471-2164-14-38 (PMC3564869; doi:10.1186/1471-2164-14-38)
Supplement: Additional file 3 — List of the over-represented GO categories in infected and recovered plants following Singular Enrichment Analysis. Proteins are grouped according to the GO categories to which they belong. Only the statistically significant (False discovery rate: FDR ≤0.05) GO terms are shown. “Category” indicates the main GO categories: “B”, biological process; “C”, cellular component. There were no statistically significant molecular function terms. “Number of sequences” indicates the number of proteins assigned to each GO term. [file 1471-2164-14-38-S3.xls]

## Sheet: fisher_recovery
Additional File 3: Additional File 3.XLS - List of the over-represented GO categories in recovered plants following Singular Enrichment Analysis. Proteins are grouped according to the GO categories to which they belong. Only the statistically significant (False discovery rate: FDR ≤0.05) GO terms are shown. “Category” indicates the main GO categories: “B”, biological process; “C”, cellular compon…
GO ID	GO Term	Category	FDR	number of sequences	Sequences
GO:0009536	plastid	C	9.37953e-10	21	gi|147856329, gi|225435177, gi|225465502, gi|225454408, gi|225451316, gi|359476682, gi|225449432, gi|225440045, gi|147787229, gi|359473856, gi|147772560, gi|225455555, gi|225436563, gi|14161136, gi|297737681, gi|225441445, gi|225445670, gi|147860809, gi|225451379, gi|147821009, gi|91984000
GO:0009579	thylakoid	C	5.30375e-08	11	gi|147856329, gi|225435177, gi|225465502, gi|225451316, gi|147787229, gi|147772560, gi|225436563, gi|297737681, gi|225441445, gi|147860809, gi|225451379
GO:0044444	cytoplasmic part	C	1.19256e-07	27	gi|147856329, gi|225435177, gi|225465502, gi|225454408, gi|225451316, gi|359476682, gi|147821099, gi|225449432, gi|225440045, gi|147801802, gi|147787229, gi|225447510, gi|359473856, gi|147772560, gi|225455555, gi|359478860, gi|225434984, gi|225436563, gi|14161136, gi|225461077, gi|297737681, gi|225441445, gi|225445670, gi|147860809, gi|225451379, gi|147821009, gi|91984000
GO:0006950	response to stress	P	2.83434e-07	22	gi|147856329, gi|225435177, gi|225465502, gi|225451316, gi|225456550, gi|147821099, gi|225449432, gi|225440045, gi|147787229, gi|225447510, gi|359473856, gi|147784683, gi|147772560, gi|225455555, gi|359478860, gi|225436563, gi|14161136, gi|297737681, gi|225441445, gi|225445670, gi|147860809, gi|225451379
GO:0043227	membrane-bounded organelle	C	5.4562e-07	27	gi|147856329, gi|225435177, gi|225465502, gi|225454408, gi|225451316, gi|359476682, gi|147821099, gi|225449432, gi|225440045, gi|147801802, gi|147787229, gi|225447510, gi|359473856, gi|147772560, gi|225455555, gi|359478860, gi|225434984, gi|225436563, gi|14161136, gi|225461077, gi|297737681, gi|225441445, gi|225445670, gi|147860809, gi|225451379, gi|147821009, gi|91984000
GO:0043231	intracellular membrane-bounded organelle	C	5.4562e-07	27	gi|147856329, gi|225435177, gi|225465502, gi|225454408, gi|225451316, gi|359476682, gi|147821099, gi|225449432, gi|225440045, gi|147801802, gi|147787229, gi|225447510, gi|359473856, gi|147772560, gi|225455555, gi|359478860, gi|225434984, gi|225436563, gi|14161136, gi|225461077, gi|297737681, gi|225441445, gi|225445670, gi|147860809, gi|225451379, gi|147821009, gi|91984000
GO:0043226	organelle	C	8.01604e-07	27	gi|147856329, gi|225435177, gi|225465502, gi|225454408, gi|225451316, gi|359476682, gi|147821099, gi|225449432, gi|225440045, gi|147801802, gi|147787229, gi|225447510, gi|359473856, gi|147772560, gi|225455555, gi|359478860, gi|225434984, gi|225436563, gi|14161136, gi|225461077, gi|297737681, gi|225441445, gi|225445670, gi|147860809, gi|225451379, gi|147821009, gi|91984000
GO:0043229	intracellular organelle	C	8.01604e-07	27	gi|147856329, gi|225435177, gi|225465502, gi|225454408, gi|225451316, gi|359476682, gi|147821099, gi|225449432, gi|225440045, gi|147801802, gi|147787229, gi|225447510, gi|359473856, gi|147772560, gi|225455555, gi|359478860, gi|225434984, gi|225436563, gi|14161136, gi|225461077, gi|297737681, gi|225441445, gi|225445670, gi|147860809, gi|225451379, gi|147821009, gi|91984000
GO:0005737	cytoplasm	C	1.04107e-06	27	gi|147856329, gi|225435177, gi|225465502, gi|225454408, gi|225451316, gi|359476682, gi|147821099, gi|225449432, gi|225440045, gi|147801802, gi|147787229, gi|225447510, gi|359473856, gi|147772560, gi|225455555, gi|359478860, gi|225434984, gi|225436563, gi|14161136, gi|225461077, gi|297737681, gi|225441445, gi|225445670, gi|147860809, gi|225451379, gi|147821009, gi|91984000
GO:0005622	intracellular	C	3.67109e-06	29	gi|147856329, gi|225435177, gi|225465502, gi|225454408, gi|225451316, gi|91983999, gi|359476682, gi|225456550, gi|147821099, gi|225449432, gi|225440045, gi|147801802, gi|147787229, gi|225447510, gi|359473856, gi|147772560, gi|225455555, gi|359478860, gi|225434984, gi|225436563, gi|14161136, gi|225461077, gi|297737681, gi|225441445, gi|225445670, gi|147860809, gi|225451379, gi|147821009, gi|919840…
GO:0005618	cell wall	C	1.13317e-05	11	gi|147856329, gi|225451316, gi|225456550, gi|147821099, gi|225449432, gi|147801802, gi|147772560, gi|225455555, gi|359478860, gi|225436563, gi|14161136
GO:0005576	extracellular region	C	1.13317e-05	10	gi|147856329, gi|225435177, gi|225451316, gi|359476682, gi|225440045, gi|147772560, gi|225455555, gi|14161136, gi|297737681, gi|147860809
GO:0005829	cytosol	C	1.16187e-05	16	gi|225435177, gi|225465502, gi|225454408, gi|359476682, gi|147821099, gi|225449432, gi|225440045, gi|225447510, gi|359473856, gi|147772560, gi|359478860, gi|225434984, gi|225436563, gi|225461077, gi|225451379, gi|147821009
GO:0030312	external encapsulating structure	C	1.254e-05	11	gi|147856329, gi|225451316, gi|225456550, gi|147821099, gi|225449432, gi|147801802, gi|147772560, gi|225455555, gi|359478860, gi|225436563, gi|14161136
GO:0016020	membrane	C	2.19559e-05	23	gi|147856329, gi|225435177, gi|225454408, gi|225451316, gi|91983999, gi|147821099, gi|225449432, gi|225440045, gi|147801802, gi|147787229, gi|225447510, gi|147772560, gi|225455555, gi|359478860, gi|225434984, gi|225436563, gi|14161136, gi|225461077, gi|225441445, gi|225445670, gi|225451379, gi|147821009, gi|91984000
GO:0009056	catabolic process	P	2.98784e-05	12	gi|359476682, gi|225456550, gi|225440045, gi|147801802, gi|225447510, gi|359473856, gi|147772560, gi|359478860, gi|225436563, gi|225461077, gi|225445670, gi|225451379
GO:0044424	intracellular part	C	3.24679e-05	27	gi|147856329, gi|225435177, gi|225465502, gi|225454408, gi|225451316, gi|359476682, gi|147821099, gi|225449432, gi|225440045, gi|147801802, gi|147787229, gi|225447510, gi|359473856, gi|147772560, gi|225455555, gi|359478860, gi|225434984, gi|225436563, gi|14161136, gi|225461077, gi|297737681, gi|225441445, gi|225445670, gi|147860809, gi|225451379, gi|147821009, gi|91984000
GO:0009628	response to abiotic stimulus	P	3.57009e-05	15	gi|147856329, gi|225465502, gi|225451316, gi|225456550, gi|225449432, gi|225440045, gi|147787229, gi|225447510, gi|147772560, gi|225455555, gi|225436563, gi|14161136, gi|225441445, gi|225445670, gi|147860809
GO:0050896	response to stimulus	P	5.20411e-05	22	gi|147856329, gi|225435177, gi|225465502, gi|225451316, gi|225456550, gi|147821099, gi|225449432, gi|225440045, gi|147787229, gi|225447510, gi|359473856, gi|147784683, gi|147772560, gi|225455555, gi|359478860, gi|225436563, gi|14161136, gi|297737681, gi|225441445, gi|225445670, gi|147860809, gi|225451379
GO:0005739	mitochondrion	C	6.40711e-05	10	gi|225435177, gi|225465502, gi|225449432, gi|225440045, gi|147801802, gi|147772560, gi|359478860, gi|225436563, gi|225445670, gi|147860809
GO:0044464	cell part	C	0.000475036	29	gi|147856329, gi|225435177, gi|225465502, gi|225454408, gi|225451316, gi|91983999, gi|359476682, gi|225456550, gi|147821099, gi|225449432, gi|225440045, gi|147801802, gi|147787229, gi|225447510, gi|359473856, gi|147772560, gi|225455555, gi|359478860, gi|225434984, gi|225436563, gi|14161136, gi|225461077, gi|297737681, gi|225441445, gi|225445670, gi|147860809, gi|225451379, gi|147821009, gi|919840…
GO:0005623	cell	C	0.000873019	29	gi|147856329, gi|225435177, gi|225465502, gi|225454408, gi|225451316, gi|91983999, gi|359476682, gi|225456550, gi|147821099, gi|225449432, gi|225440045, gi|147801802, gi|147787229, gi|225447510, gi|359473856, gi|147772560, gi|225455555, gi|359478860, gi|225434984, gi|225436563, gi|14161136, gi|225461077, gi|297737681, gi|225441445, gi|225445670, gi|147860809, gi|225451379, gi|147821009, gi|919840…
GO:0005975	carbohydrate metabolic process	P	0.00168737	8	gi|225456550, gi|225440045, gi|359473856, gi|147772560, gi|297737681, gi|225451379, gi|147821009, gi|91984000
GO:0015979	photosynthesis	P	0.00252661	4	gi|147787229, gi|297737681, gi|225451379, gi|91984000
GO:0071944	cell periphery	C	0.00449234	16	gi|147856329, gi|225435177, gi|225454408, gi|225451316, gi|91983999, gi|225456550, gi|147821099, gi|225449432, gi|225440045, gi|147801802, gi|147772560, gi|225455555, gi|359478860, gi|225436563, gi|14161136, gi|147821009
GO:0005773	vacuole	C	0.010465	9	gi|225435177, gi|147821099, gi|225447510, gi|147772560, gi|225455555, gi|225436563, gi|14161136, gi|225461077, gi|225445670
GO:0006091	generation of precursor metabolites and energy	P	0.0135725	4	gi|91983999, gi|147801802, gi|147787229, gi|147772560

## Sheet: fisher_infected
Additional File 3: Additional File 3.XLS - List of the over-represented GO categories in infected plants following Singular Enrichment Analysis. Proteins are grouped according to the GO categories to which they belong. Only the statistically significant (False discovery rate: FDR ≤0.05) GO terms are shown. “Category” indicates the main GO categories: “B”, biological process; “C”, cellular compone…
GO ID	GO Term	Category	FDR	number of sequences	Sequences
GO:0009579	thylakoid	C	1.06157e-09	15	gi|147866290, gi|147784260, gi|225460961, gi|225436563, gi|225451379, gi|225466253, gi|225435177, gi|225451299, gi|225468850, gi|225445041, gi|225446775, gi|225451316, gi|118406886, gi|147856329, gi|147787229
GO:0006950	response to stress	P	1.42035e-09	33	gi|225459587, gi|225439064, gi|147790682, gi|225466690, gi|147784260, gi|225440045, gi|1839046, gi|225449432, gi|225432248, gi|225459609, gi|147784683, gi|225440003, gi|225456550, gi|225460961, gi|225436563, gi|147785904, gi|225451379, gi|147838052, gi|225466253, gi|2213852, gi|91983977, gi|157838576, gi|163914213, gi|225435177, gi|225451299, gi|225468850, gi|225446775, gi|225426793, gi|225451316…
GO:0005576	extracellular region	C	1.78677e-09	17	gi|225459587, gi|225439064, gi|147790682, gi|147784260, gi|147835129, gi|225445188, gi|225440045, gi|1839046, gi|225432248, gi|225440003, gi|225460961, gi|225435177, gi|225468850, gi|147810287, gi|225451316, gi|118406886, gi|147856329
GO:0044444	cytoplasmic part	C	1.43969e-08	39	gi|225459587, gi|91984000, gi|225439064, gi|147790682, gi|225466690, gi|147866290, gi|147784260, gi|147835129, gi|225445188, gi|225448323, gi|225440045, gi|1839046, gi|225449432, gi|225432248, gi|225459609, gi|225436938, gi|147782269, gi|225440003, gi|225460961, gi|225436563, gi|359475506, gi|225451379, gi|225466253, gi|147805616, gi|225435177, gi|225451299, gi|225468850, gi|225445041, gi|2254467…
GO:0009628	response to abiotic stimulus	P	1.82717e-08	25	gi|225459587, gi|225439064, gi|147790682, gi|225466690, gi|147784260, gi|225440045, gi|1839046, gi|225449432, gi|225432248, gi|225459609, gi|225440003, gi|225456550, gi|225460961, gi|225436563, gi|147785904, gi|147838052, gi|225466253, gi|2213852, gi|225451299, gi|225468850, gi|225451316, gi|118406886, gi|147856329, gi|7264740, gi|147787229
GO:0071944	cell periphery	C	1.82717e-08	32	gi|225439064, gi|147790682, gi|147784260, gi|147835129, gi|225448323, gi|225440045, gi|1839046, gi|225449432, gi|225432248, gi|225459609, gi|225436938, gi|147782269, gi|225440003, gi|225456550, gi|225460961, gi|225436563, gi|147838052, gi|225466253, gi|91983977, gi|147805616, gi|225435177, gi|225468850, gi|225446775, gi|91983999, gi|76559894, gi|147801802, gi|147810287, gi|225451316, gi|118406886…
GO:0005618	cell wall	C	2.92857e-08	17	gi|225439064, gi|147784260, gi|1839046, gi|225449432, gi|225432248, gi|225459609, gi|225436938, gi|225456550, gi|225460961, gi|225436563, gi|147838052, gi|225446775, gi|147801802, gi|147810287, gi|225451316, gi|118406886, gi|147856329
GO:0030312	external encapsulating structure	C	4.13828e-08	17	gi|225439064, gi|147784260, gi|1839046, gi|225449432, gi|225432248, gi|225459609, gi|225436938, gi|225456550, gi|225460961, gi|225436563, gi|147838052, gi|225446775, gi|147801802, gi|147810287, gi|225451316, gi|118406886, gi|147856329
GO:0009536	plastid	C	6.91299e-08	25	gi|225459587, gi|91984000, gi|147790682, gi|147866290, gi|147784260, gi|147835129, gi|225440045, gi|225449432, gi|225460961, gi|225436563, gi|359475506, gi|225451379, gi|225466253, gi|225435177, gi|225451299, gi|225468850, gi|225445041, gi|225446775, gi|225426793, gi|225451316, gi|118406886, gi|147856329, gi|225454408, gi|147787229, gi|359475506
GO:0005737	cytoplasm	C	6.91299e-08	40	gi|225459587, gi|91984000, gi|225439064, gi|147790682, gi|225466690, gi|147866290, gi|147784260, gi|147835129, gi|225445188, gi|225448323, gi|225440045, gi|1839046, gi|225449432, gi|225432248, gi|225459609, gi|225436938, gi|147782269, gi|225440003, gi|225460961, gi|225436563, gi|359475506, gi|147785904, gi|225451379, gi|225466253, gi|147805616, gi|225435177, gi|225451299, gi|225468850, gi|2254450…
GO:0043227	membrane-bounded organelle	C	9.21306e-08	39	gi|225459587, gi|91984000, gi|225439064, gi|147790682, gi|225466690, gi|147866290, gi|147784260, gi|147835129, gi|225445188, gi|225448323, gi|225440045, gi|1839046, gi|225449432, gi|225432248, gi|225459609, gi|225436938, gi|147782269, gi|225440003, gi|225460961, gi|225436563, gi|359475506, gi|225451379, gi|225466253, gi|147805616, gi|225435177, gi|225451299, gi|225468850, gi|225445041, gi|2254467…
GO:0043231	intracellular membrane-bounded organelle	C	9.21306e-08	39	gi|225459587, gi|91984000, gi|225439064, gi|147790682, gi|225466690, gi|147866290, gi|147784260, gi|147835129, gi|225445188, gi|225448323, gi|225440045, gi|1839046, gi|225449432, gi|225432248, gi|225459609, gi|225436938, gi|147782269, gi|225440003, gi|225460961, gi|225436563, gi|359475506, gi|225451379, gi|225466253, gi|147805616, gi|225435177, gi|225451299, gi|225468850, gi|225445041, gi|2254467…
GO:0050896	response to stimulus	P	1.42586e-07	35	gi|225459587, gi|225439064, gi|147790682, gi|225466690, gi|147784260, gi|225445188, gi|225440045, gi|1839046, gi|225449432, gi|225432248, gi|225459609, gi|147784683, gi|225440003, gi|225456550, gi|225460961, gi|225436563, gi|147785904, gi|225451379, gi|147838052, gi|225466253, gi|2213852, gi|91983977, gi|157838576, gi|163914213, gi|147805616, gi|225435177, gi|225451299, gi|225468850, gi|225446775…
GO:0043226	organelle	C	1.79446e-07	39	gi|225459587, gi|91984000, gi|225439064, gi|147790682, gi|225466690, gi|147866290, gi|147784260, gi|147835129, gi|225445188, gi|225448323, gi|225440045, gi|1839046, gi|225449432, gi|225432248, gi|225459609, gi|225436938, gi|147782269, gi|225440003, gi|225460961, gi|225436563, gi|359475506, gi|225451379, gi|225466253, gi|147805616, gi|225435177, gi|225451299, gi|225468850, gi|225445041, gi|2254467…
GO:0043229	intracellular organelle	C	1.79446e-07	39	gi|225459587, gi|91984000, gi|225439064, gi|147790682, gi|225466690, gi|147866290, gi|147784260, gi|147835129, gi|225445188, gi|225448323, gi|225440045, gi|1839046, gi|225449432, gi|225432248, gi|225459609, gi|225436938, gi|147782269, gi|225440003, gi|225460961, gi|225436563, gi|359475506, gi|225451379, gi|225466253, gi|147805616, gi|225435177, gi|225451299, gi|225468850, gi|225445041, gi|2254467…
GO:0006091	generation of precursor metabolites and energy	P	1.75865e-06	9	gi|225459587, gi|147866290, gi|225466253, gi|225451299, gi|91983999, gi|76559894, gi|147801802, gi|7264740, gi|147787229
GO:0005622	intracellular	C	6.20795e-06	42	gi|225459587, gi|91984000, gi|225439064, gi|147790682, gi|225466690, gi|147866290, gi|147784260, gi|147835129, gi|225445188, gi|225448323, gi|225440045, gi|1839046, gi|225449432, gi|225432248, gi|225459609, gi|225436938, gi|147782269, gi|225440003, gi|225456550, gi|225460961, gi|225436563, gi|359475506, gi|147785904, gi|225451379, gi|225466253, gi|147805616, gi|225435177, gi|225451299, gi|2254688…
GO:0016020	membrane	C	7.13904e-06	33	gi|91984000, gi|225439064, gi|147790682, gi|147866290, gi|147784260, gi|147835129, gi|225448323, gi|225440045, gi|225449432, gi|225459609, gi|225436938, gi|147782269, gi|225440003, gi|225460961, gi|225436563, gi|225451379, gi|225466253, gi|91983977, gi|147805616, gi|225435177, gi|225451299, gi|225468850, gi|225445041, gi|225446775, gi|91983999, gi|76559894, gi|147801802, gi|225451316, gi|11840688…
GO:0044424	intracellular part	C	9.5484e-06	40	gi|225459587, gi|91984000, gi|225439064, gi|147790682, gi|225466690, gi|147866290, gi|147784260, gi|147835129, gi|225445188, gi|225448323, gi|225440045, gi|1839046, gi|225449432, gi|225432248, gi|225459609, gi|225436938, gi|147782269, gi|225440003, gi|225460961, gi|225436563, gi|359475506, gi|147785904, gi|225451379, gi|225466253, gi|147805616, gi|225435177, gi|225451299, gi|225468850, gi|2254450…
GO:0005739	mitochondrion	C	3.66963e-05	13	gi|225459587, gi|147784260, gi|147835129, gi|225440045, gi|225449432, gi|225436563, gi|225435177, gi|225451299, gi|225468850, gi|76559894, gi|225426793, gi|147801802, gi|118406886
GO:0009607	response to biotic stimulus	P	4.38149e-05	15	gi|225459587, gi|225439064, gi|1839046, gi|225432248, gi|225456550, gi|225451379, gi|225466253, gi|2213852, gi|163914213, gi|225435177, gi|225468850, gi|225446775, gi|225451316, gi|118406886, gi|147856329
GO:0009056	catabolic process	P	4.57926e-05	15	gi|225459587, gi|147790682, gi|225466690, gi|225445188, gi|225440045, gi|225436938, gi|147782269, gi|225456550, gi|225436563, gi|225451379, gi|76559894, gi|147801802, gi|147810287, gi|118406886, gi|7264740
GO:0005829	cytosol	C	0.000171782	19	gi|225459587, gi|147790682, gi|225466690, gi|147835129, gi|225445188, gi|225448323, gi|225440045, gi|225449432, gi|147782269, gi|225440003, gi|225436563, gi|225451379, gi|147805616, gi|225435177, gi|225468850, gi|225446775, gi|118406886, gi|225454408, gi|7264740
GO:0044464	cell part	C	0.00020821	44	gi|225459587, gi|91984000, gi|225439064, gi|147790682, gi|225466690, gi|147866290, gi|147784260, gi|147835129, gi|225445188, gi|225448323, gi|225440045, gi|1839046, gi|225449432, gi|225432248, gi|225459609, gi|225436938, gi|147782269, gi|225440003, gi|225456550, gi|225460961, gi|225436563, gi|359475506, gi|147785904, gi|225451379, gi|147838052, gi|225466253, gi|91983977, gi|147805616, gi|22543517…
GO:0005886	plasma membrane	C	0.000360625	23	gi|147790682, gi|147784260, gi|147835129, gi|225448323, gi|225440045, gi|225449432, gi|225459609, gi|225436938, gi|147782269, gi|225440003, gi|225460961, gi|225436563, gi|225466253, gi|91983977, gi|147805616, gi|225435177, gi|225468850, gi|225446775, gi|91983999, gi|76559894, gi|118406886, gi|225454408, gi|7264740
GO:0005623	cell	C	0.000465574	44	gi|225459587, gi|91984000, gi|225439064, gi|147790682, gi|225466690, gi|147866290, gi|147784260, gi|147835129, gi|225445188, gi|225448323, gi|225440045, gi|1839046, gi|225449432, gi|225432248, gi|225459609, gi|225436938, gi|147782269, gi|225440003, gi|225456550, gi|225460961, gi|225436563, gi|359475506, gi|147785904, gi|225451379, gi|147838052, gi|225466253, gi|91983977, gi|147805616, gi|22543517…
GO:0005773	vacuole	C	0.00068966	14	gi|225439064, gi|147790682, gi|147784260, gi|147835129, gi|225445188, gi|1839046, gi|225432248, gi|225459609, gi|225460961, gi|225436563, gi|225435177, gi|225451299, gi|147810287, gi|118406886
GO:0005777	peroxisome	C	0.000828115	6	gi|147835129, gi|225448323, gi|147782269, gi|225436563, gi|225468850, gi|7264740
GO:0042579	microbody	C	0.000828115	6	gi|147835129, gi|225448323, gi|147782269, gi|225436563, gi|225468850, gi|7264740
GO:0015979	photosynthesis	P	0.00113908	5	gi|91984000, gi|147866290, gi|225451379, gi|225466253, gi|147787229
GO:0005840	ribosome	C	0.00172423	6	gi|225466690, gi|147784260, gi|225459609, gi|225436938, gi|225435177, gi|225451299
GO:0030529	ribonucleoprotein complex	C	0.00172423	6	gi|225466690, gi|147784260, gi|225459609, gi|225436938, gi|225435177, gi|225451299
GO:0032991	macromolecular complex	C	0.00172423	6	gi|225466690, gi|147784260, gi|225459609, gi|225436938, gi|225435177, gi|225451299
GO:0005634	nucleus	C	0.0206198	16	gi|225459587, gi|225466690, gi|147835129, gi|225449432, gi|225436938, gi|225440003, gi|225460961, gi|147805616, gi|225435177, gi|225451299, gi|225426793, gi|225451316, gi|118406886, gi|147856329, gi|7264740, gi|147787229
GO:0005975	carbohydrate metabolic process	P	0.0250214	8	gi|225459587, gi|91984000, gi|225439064, gi|225440045, gi|225459609, gi|225456550, gi|225451379, gi|147810287
GO:0065008	regulation of biological quality	P	0.0254775	7	gi|225459587, gi|225449432, gi|225436938, gi|225460961, gi|225435177, gi|225445041, gi|76559894
GO:0005615	extracellular space	C	0.0482637	2	gi|225445188, gi|225460961
GO:0043228	non-membrane-bounded organelle	C	0.0482637	7	gi|225466690, gi|147784260, gi|225449432, gi|225459609, gi|225436938, gi|225435177, gi|225451299
GO:0043232	intracellular non-membrane-bounded organelle	C	0.0482637	7	gi|225466690, gi|147784260, gi|225449432, gi|225459609, gi|225436938, gi|225435177, gi|225451299
GO:0000003	reproduction	P	0.0482637	11	gi|225466690, gi|147835129, gi|225445188, gi|225448323, gi|225436938, gi|225460961, gi|225436563, gi|225451379, gi|225435177, gi|147810287, gi|7264740
